# Supplementary material for: SARS-CoV-2 and Adolescent Psychiatric Emergencies at the Tübingen University Hospital: Analyzing Trends, Diagnoses, and Contributing Factors
Source: Int J Environ Res Public Health. 2024 Feb 12;21(2):216. doi: 10.3390/ijerph21020216 (PMC10888620; doi:10.3390/ijerph21020216)
Supplement: Supplementary file 1 [file ijerph-21-00216-s001.zip]

Archive with 1 entries (1 files):
- ijerph-2776588-supplementary.pdf
